# Supplementary material for: Polyphasic Characterization of Brucella spp. in Livestock Slaughtered from Abattoirs in Eastern Cape, South Africa
Source: Microorganisms. 2024 Jan 22;12(1):223. doi: 10.3390/microorganisms12010223 (PMC10819803; doi:10.3390/microorganisms12010223)
Supplement: Supplementary file 1 [file microorganisms-12-00223-s001.zip]

Archive with 1 entries (1 files):
- microorganisms-2752187-supplementary.pdf
